# Supplementary material for: A cis-regulatory module upstream of deltaC regulated by Ntla and Tbx16 drives expression in the tailbud, presomitic mesoderm and somites
Source: Dev Biol. 2012 Nov 1;371(1-10):110–20. doi: 10.1016/j.ydbio.2012.07.002 (PMC3460241; doi:10.1016/j.ydbio.2012.07.002)
Supplement: Supplementary file 1 — Supplementary material [file mmc1.xlsx]

## Sheet: Sheet1
Table S1	Primers used in this study
primers used in ChIP-PCR (see Morley et al, 2009)
dlc.F	ATTTATGGATGCGCCTTCTG
dlc.R	CGACATCCAAACGGTGTAAG
dcn.F	GGTTTACTGGCCAGATCTTTTG
dcn.R	GAGCGAGATTCTTTTGCAGTTT
primers used to amplify deltaC peak from zebrafish genome
deltaC-peak-F	CCAATATAGGTGAATGGTAGATCAAA
deltaC-peak-R	CTAACAGAATGTGTCCTAAAAGTGTGA
primers used to generate luciferase construct
deltaC-peak-Kpn1	AGCTAGTCGGTACCCCAATATAGGTGAATGGTAGATCAAA
deltaC-peak-Nhe1	AGCTAGTCGCTAGCCTAACAGAATGTGTCCTAAAAGTGTGA
primers used for site-directed mutagenesis
deltaC-TBS1-F	GTCGCACTgCAggCCTAGGCAGAG
deltaC-TBS1-R	CTCTGCCTAGGccTGcAGTGCGAC
deltaC-TBS2-F	GCCTTCTGCCACTGGAgCAggCCTCACCATAGCTGTCGCC
deltaC-TBS2-R	GGCGACAGCTATGGTGAGGccTGcTCCAGTGGCAGAAGGC
deltaC-TBS3-F	GGGCACCAATgCAggTTTATGGATGCGC
deltaC-TBS3-R	GCGCATCCATAAAccTGcATTGGTGCCC
deltaC-TBS4-F	TGTGTCCTAAAAGccTGcGCAAATGA
deltaC-TBS4-R	TCATTTGCgCAggCTTTTAGGACACA
primers used to cut deltaC-peak in half
deltaC-half1-f	AAGCTTGATATCGCCTGCAGCCCCTAAGAGCCCATTCACAGACACGCTTC
deltaC-half1-R	GAAGCGTGTCTGTGAATGGGCTCTTAGGGGCTGCAGGCGATATCAAGCTT
deltaC -half2-F	TGTCATTCCACCCCCATGTGCCAATATCTCGAGCCATGAGGATCCGGTCC
deltaC-half2-R	GGACCGGATCCTCATGGCTCGAGATATTGGCACATGGGGGTGGAATGACA
primers used to generate bait construct
EcoR1-yeast-deltaC-F	AGCTAGTCGAATTCCGGGCACCGCGTGT
EcoR1-yeast-deltaC-R	AGCTGTCGAATTCACACATGGCGACAG
primers used to clone full-length tbx16 into GR-pCS2 construct
Spt-GR-F	AGCTAGTCATCGATATGCAGGCTATCAGAGAC
Spt-GR-R	AGCTAGGTCGCTAGCTCCAAGCACGAGTATGAGAA
EMSA probes
single site probes
cTBS1 F	CGTGTCGCACTTCACACCTAGGCAGAGGGG
cTBS1 R	CCCCTCTGCCTAGGTGTGAAGTGCGACACG
mTBS1 F	CGTGTCGCACTGCAGGCCTAGGCAGAGGGG
mTBS1 R	CCCCTCTGCCTAGGCCTGCAGTGCGACACG
cTBS2 F	CTGCCACTGGATCACACCTCACCATAGCTG
cTBS2 R	CAGCTATGGTGAGGTGTGATCCAGTGGCAG
mTBS2 F	CTGCCACTGGAGCAGGCCTCACCATAGCTG
mTBS2 R	CAGCTATGGTGAGGCCTGCTCCAGTGGCAG
TBS3 F	AGGGGCACCAATTCACATTTATGGATGCGCCT
TBS3 R	AGGCGCATCCATAAATGTGAATTGGTGCCCCT
mTBS3 F	AGGGGCACCAATGCAGGTTTATGGATGCGCCT
mTBS3 R	AGGCGCATCCATAAACCTGCATTGGTGCCCCT
TBS4 F	ATGTGTCCTAAAAGTGTGAGCAAATGACAT
TBS4 R	ATGTCATTTGCTCACACTTTTAGGACACAT
mTBS4 F	ATGTGTCCTAAAAGCCTGCGCAAATGACAT
mTBS4 R	ATGTCATTTGCGCAGGCTTTTAGGACACAT
72bp probes containing cTBS1,TBS3,cTBS2
WT-F	ACTTCACACCTAGGCAGAGGGGCACCAATTCACATTTATGGATGCGCCTTCTGCCACTGGATCACACCTCAC
WT-R	GTGAGGTGTGATCCAGTGGCAGAAGGCGCATCCATAAATGTGAATTGGTGCCCCTCTGCCTAGGTGTGAAGT
MUT1-F	ACTgCAggCCTAGGCAGAGGGGCACCAATTCACATTTATGGATGCGCCTTCTGCCACTGGATCACACCTCAC
MUT1-R	GTGAGGTGTGATCCAGTGGCAGAAGGCGCATCCATAAATGTGAATTGGTGCCCCTCTGCCTAGGccTGcAGT
MUT2-F	ACTTCACACCTAGGCAGAGGGGCACCAATTCACATTTATGGATGCGCCTTCTGCCACTGGAgCAggCCTCAC
MUT2-R	GTGAGGccTGcTCCAGTGGCAGAAGGCGCATCCATAAATGTGAATTGGTGCCCCTCTGCCTAGGTGTGAAGT
MUT1+2-F	ACTgCAggCCTAGGCAGAGGGGCACCAATTCACATTTATGGATGCGCCTTCTGCCACTGGAgCAggCCTCAC
MUT1+2-R	GTGAGGccTGcTCCAGTGGCAGAAGGCGCATCCATAAATGTGAATTGGTGCCCCTCTGCCTAGGccTGcAGT
